# Supplementary material for: Synthetic, Mesomorphic, and DFT Investigations of New Nematogenic Polar Naphthyl Benzoate Ester Derivatives
Source: Materials (Basel). 2021 May 16;14(10):2587. doi: 10.3390/ma14102587 (PMC8156059; doi:10.3390/ma14102587)
Supplement: Supplementary file 1 [file materials-14-02587-s001.zip]

Archive with 1 entries (1 files):
- materials-1207179-supplementary.pdf
